# Supplementary material for: Three questions for identifying chemically intolerant individuals in clinical and epidemiological populations: The Brief Environmental Exposure and Sensitivity Inventory (BREESI)
Source: PLoS One. 2020 Sep 16;15(9):e0238296. doi: 10.1371/journal.pone.0238296 (PMC7494077; doi:10.1371/journal.pone.0238296)
Supplement: S1 Data — (XLSX) [file pone.0238296.s001.xlsx]

## Sheet: minimal BREESI data set
intnet	age	gender	symp1	chem1	othrexpos1	breesi_chem	breesi_drugs	breesi_foods	breesi	class
0	65	0	43	21	#NULL!	1	0	1	2	1
0	61	0	28	30	#NULL!	1	0	1	2	1
0	42	1	11	24	#NULL!	1	1	0	2	1
0	71	0	16	42	#NULL!	1	0	1	2	1
0	60	0	21	83	#NULL!	1	1	0	2	1
0	49	0	44	73	#NULL!	1	0	1	2	2
0	66	0	70	38	#NULL!	1	1	0	2	1
0	70	0	20	43	#NULL!	1	1	1	3	1
0	55	0	12	21	#NULL!	1	0	0	1	1
0	48	0	27	24	#NULL!	1	0	0	1	1
0	49	0	43	31	#NULL!	1	0	0	1	1
0	40	0	26	16	#NULL!	1	0	0	1	1
0	46	1	38	22	#NULL!	1	0	0	1	1
0	50	0	67	17	#NULL!	1	0	0	1	1
0	30	1	31	23	#NULL!	1	0	0	1	1
0	64	#NULL!	30	57	#NULL!	1	0	0	1	1
0	68	0	22	41	#NULL!	1	0	0	1	1
0	47	0	36	49	#NULL!	1	0	1	2	1
0	34	#NULL!	45	35	#NULL!	1	1	0	2	1
0	36	#NULL!	51	29	#NULL!	1	1	0	2	1
0	26	#NULL!	9	22	#NULL!	0	0	0	0	1
0	47	#NULL!	47	20	#NULL!	1	0	0	1	1
0	54	0	36	12	#NULL!	1	0	0	1	1
0	52	#NULL!	23	14	#NULL!	0	1	0	1	1
0	82	#NULL!	27	28	#NULL!	1	0	0	1	1
0	65	1	32	21	#NULL!	1	0	0	1	1
0	54	#NULL!	45	32	#NULL!	1	0	1	2	1
0	47	0	47	20	#NULL!	1	0	0	1	1
0	48	0	24	22	#NULL!	1	0	0	1	1
0	62	#NULL!	42	36	#NULL!	1	0	0	1	1
0	53	1	15	26	#NULL!	1	0	0	1	1
0	48	1	32	25	#NULL!	1	0	0	1	1
0	67	0	27	20	#NULL!	1	0	0	1	1
0	42	1	41	16	#NULL!	1	0	0	1	1
0	53	0	12	22	#NULL!	1	0	0	1	1
0	53	0	89	37	#NULL!	1	1	0	2	1
0	67	1	25	0	#NULL!	0	1	1	2	1
0	59	0	30	24	#NULL!	1	1	0	2	1
0	58	0	23	20	#NULL!	1	0	1	2	1
0	59	0	57	33	#NULL!	0	1	1	2	1
0	#NULL!	1	40	23	#NULL!	1	0	0	1	1
0	54	0	26	25	#NULL!	1	0	1	2	1
0	70	0	28	13	#NULL!	1	1	0	2	1
0	47	#NULL!	20	31	#NULL!	1	1	0	2	1
0	#NULL!	#NULL!	89	37	#NULL!	1	1	0	2	1
0	36	0	20	24	#NULL!	1	0	1	2	1
0	#NULL!	1	23	10	#NULL!	1	0	0	1	1
0	32	0	24	52	#NULL!	1	0	1	2	1
0	#NULL!	0	59	20	#NULL!	1	1	0	2	1
0	43	#NULL!	45	30	#NULL!	1	1	1	3	1
0	47	1	41	6	#NULL!	1	0	0	1	1
0	60	0	24	10	#NULL!	1	0	0	1	1
0	48	0	42	3	#NULL!	1	0	0	1	1
0	46	0	33	16	#NULL!	1	0	0	1	1
0	55	0	48	33	#NULL!	1	0	0	1	1
0	53	0	36	22	#NULL!	1	0	0	1	1
0	26	0	19	45	#NULL!	1	0	0	1	1
0	53	0	50	24	#NULL!	1	0	0	1	1
0	47	0	39	29	#NULL!	1	0	0	1	1
0	51	1	36	19	#NULL!	1	0	0	1	1
0	44	0	28	8	#NULL!	1	0	0	1	1
0	59	1	60	34	#NULL!	1	0	0	1	1
0	68	0	15	41	#NULL!	1	0	0	1	1
0	28	#NULL!	10	26	#NULL!	1	0	0	1	1
0	60	0	26	31	#NULL!	1	0	0	1	1
0	54	0	23	43	#NULL!	1	0	0	1	1
0	52	0	18	30	#NULL!	1	0	0	1	1
0	44	0	33	74	#NULL!	1	0	1	2	1
0	21	#NULL!	28	9	#NULL!	1	0	1	2	1
0	28	0	35	67	#NULL!	1	0	1	2	1
0	60	0	22	55	#NULL!	1	0	1	2	1
0	57	0	25	43	#NULL!	1	0	0	1	1
0	47	1	43	37	#NULL!	1	1	1	3	1
0	#NULL!	#NULL!	34	46	#NULL!	1	0	0	1	1
0	38	#NULL!	19	55	#NULL!	1	0	0	1	1
0	65	0	25	56	#NULL!	1	1	0	2	1
0	43	1	28	3	#NULL!	1	0	0	1	1
0	43	1	28	0	#NULL!	0	0	1	1	1
0	60	0	16	40	#NULL!	1	0	0	1	1
0	67	0	37	21	#NULL!	1	0	0	1	1
0	#NULL!	0	13	63	#NULL!	1	0	0	1	1
0	74	1	38	60	#NULL!	1	1	0	2	1
0	61	0	61	8	#NULL!	1	1	0	2	1
0	29	0	25	49	#NULL!	1	0	1	2	1
0	#NULL!	1	30	41	#NULL!	1	0	0	1	1
0	42	1	19	34	#NULL!	1	0	0	1	1
0	73	0	33	40	#NULL!	1	0	0	1	1
0	66	0	25	76	#NULL!	1	0	0	1	1
0	58	0	34	27	#NULL!	1	0	0	1	1
0	63	#NULL!	11	73	#NULL!	1	0	0	1	1
0	41	#NULL!	32	23	#NULL!	1	0	0	1	1
0	54	1	27	43	#NULL!	1	1	0	2	1
0	#NULL!	0	53	15	#NULL!	1	0	0	1	1
1	57	0	39	65	21	1	0	1	2	1
1	54	0	88	79	50	1	1	1	3	2
1	39	0	82	94	71	1	1	1	3	2
1	36	0	100	91	97	1	1	1	3	2
1	69	0	54	91	43	1	1	1	3	2
1	53	1	84	47	60	1	1	1	3	2
1	70	1	15	96	12	1	0	0	1	1
1	43	0	47	58	9	1	0	0	1	2
1	74	1	49	72	53	1	1	1	3	2
1	67	0	87	83	51	1	1	1	3	2
1	68	0	0	0	5	0	0	0	0	0
1	80	0	22	42	6	1	1	0	2	1
1	40	0	75	67	52	1	1	1	3	2
1	67	0	72	93	80	1	1	1	3	2
1	64	1	2	11	1	0	0	0	0	0
1	42	0	64	79	71	1	1	1	3	2
1	60	1	63	97	36	1	0	1	2	2
1	60	0	78	50	45	1	1	1	3	2
1	52	0	87	89	70	1	1	1	3	2
1	49	0	63	75	55	1	1	1	3	2
1	62	0	62	67	46	1	1	1	3	2
1	43	0	46	59	26	1	0	0	1	2
1	59	0	0	0	0	0	0	0	0	0
1	35	1	11	13	5	0	0	0	0	0
1	31	0	5	21	13	1	0	1	2	1
1	55	1	52	75	62	1	1	1	3	2
1	48	0	46	42	21	1	1	0	2	2
1	45	1	59	73	9	1	0	0	1	2
1	43	1	8	2	7	0	0	0	0	0
1	58	0	80	78	90	1	1	1	3	2
1	55	0	63	74	58	1	1	1	3	2
1	#NULL!	0	64	76	57	1	1	1	3	2
1	50	0	35	81	5	1	0	1	2	1
1	74	0	78	95	88	1	1	1	3	2
1	42	0	69	95	53	1	1	1	3	2
1	65	0	51	95	28	1	1	1	3	2
1	51	0	98	97	100	1	1	1	3	2
1	31	0	65	77	79	1	1	1	3	2
1	36	1	83	96	72	1	1	1	3	2
1	57	0	44	71	11	1	1	1	3	2
1	55	0	67	70	21	1	0	1	2	2
1	61	0	37	52	43	1	1	1	3	1
1	64	0	76	67	45	1	1	1	3	2
1	#NULL!	0	79	88	54	1	0	1	2	2
1	68	0	87	85	58	1	1	1	3	2
1	36	1	55	79	19	1	1	0	2	2
1	59	0	65	77	64	1	1	1	3	2
1	51	0	48	88	39	1	1	1	3	2
1	57	0	71	80	40	1	1	1	3	2
1	59	0	0	0	6	0	1	0	1	0
1	56	0	74	88	75	1	1	1	3	2
1	63	0	34	69	20	1	1	1	3	1
1	36	0	61	77	61	1	0	1	2	2
1	71	0	82	86	72	1	0	1	2	2
1	55	0	79	85	69	1	1	1	3	2
1	64	0	67	81	56	1	1	1	3	2
1	55	0	76	77	55	1	1	1	3	2
1	37	1	9	15	7	1	0	0	1	0
1	36	0	45	84	41	1	1	1	3	2
1	62	0	94	95	84	1	1	1	3	2
1	50	0	65	65	22	1	0	1	2	2
1	66	0	13	4	13	0	0	0	0	0
1	61	0	65	100	58	1	1	1	3	2
1	68	0	74	86	69	1	1	1	3	2
1	48	0	70	80	63	1	1	1	3	2
0	62	0	65	74	41	1	1	1	3	2
0	58	0	85	44	67	1	1	0	2	2
0	66	0	69	45	25	1	0	0	1	2
0	54	0	60	66	48	1	1	1	3	2
0	55	0	50	71	33	1	0	1	2	2
0	65	1	81	50	32	1	0	0	1	2
0	62	0	98	94	69	1	1	1	3	2
0	70	0	62	80	40	1	1	0	2	2
0	48	0	55	81	33	1	0	0	1	2
0	60	0	83	65	29	1	1	0	2	2
0	63	0	58	78	41	1	1	1	3	2
0	53	0	75	76	69	1	1	1	3	2
0	52	1	66	46	44	1	0	0	1	2
0	40	0	0	8	0	1	0	0	1	0
1	77	1	67	65	14	1	1	1	3	2
0	40	0	66	59	62	1	1	1	3	2
0	35	0	2	6	6	1	0	1	2	0
0	63	0	86	86	82	1	1	1	3	2
1	68	1	2	2	1	0	0	0	0	0
1	65	0	0	2	1	0	1	1	2	0
1	62	0	58	97	34	1	1	1	3	2
1	42	0	79	71	74	1	1	1	3	2
0	52	0	68	84	73	1	0	1	2	2
1	29	0	0	0	0	0	0	0	0	0
1	61	1	9	7	7	0	0	0	0	0
0	32	0	19	19	46	1	1	1	3	0
0	53	0	47	41	41	1	1	0	2	2
0	40	0	4	11	9	1	1	0	2	0
0	43	1	80	90	58	1	1	1	3	2
1	#NULL!	1	0	0	0	0	0	0	0	0
0	27	0	0	1	2	0	0	0	0	0
0	27	1	0	1	4	0	0	1	1	0
0	55	0	53	45	41	1	1	0	2	2
0	54	0	53	46	40	1	0	1	2	2
0	44	0	40	51	43	1	1	1	3	2
0	33	0	3	7	9	0	0	0	0	0
0	29	1	9	2	7	0	0	0	0	0
0	29	1	5	12	2	0	0	0	0	0
0	38	0	4	1	3	0	0	0	0	0
0	51	0	100	76	83	1	1	1	3	2
0	26	0	7	6	2	0	0	0	0	0
1	29	1	7	35	14	0	0	0	0	1
1	26	0	0	7	3	0	0	0	0	0
1	61	1	4	4	2	0	0	0	0	0
1	61	0	6	6	2	0	0	0	0	0
1	60	1	1	1	2	0	0	0	0	0
1	62	0	0	3	4	0	0	0	0	0
1	59	1	2	1	2	0	0	0	0	0
0	44	0	0	1	0	0	0	0	0	0
0	26	0	13	15	39	0	1	1	2	0
0	27	0	3	12	3	1	0	0	1	0
0	78	0	70	48	47	1	1	0	2	2
0	41	1	17	8	17	1	1	0	2	0
0	55	0	89	65	36	1	1	1	3	2
0	30	0	20	11	9	1	0	0	1	1
0	25	0	14	7	6	0	0	0	0	0
0	64	1	45	77	38	1	0	1	2	2
0	25	0	1	1	3	0	0	0	0	0
0	36	0	8	17	22	0	0	0	0	0
0	34	1	0	0	0	0	0	0	0	0
0	26	1	2	2	3	0	0	0	0	0
0	32	0	4	0	0	0	0	0	0	0
0	21	0	2	3	0	0	0	0	0	0
0	24	0	3	4	0	0	0	0	0	0
0	33	0	4	7	0	1	0	0	1	0
0	45	0	77	53	55	1	1	0	2	2
0	21	0	0	0	0	0	0	0	0	0
0	62	0	71	71	35	1	1	1	3	2
0	44	0	95	61	59	1	0	0	1	2
1	57	0	22	56	8	1	0	0	1	1
1	58	1	25	42	19	1	0	0	1	1
1	#NULL!	0	0	0	1	0	0	0	0	0
1	53	1	0	3	1	0	0	0	0	0
1	65	1	4	9	3	0	0	0	0	0
1	57	0	4	7	0	0	0	0	0	0
1	20	0	0	0	0	0	0	0	0	0
1	22	1	0	0	0	0	0	0	0	0
1	49	1	6	6	0	0	0	0	0	0
1	48	1	6	3	1	0	0	0	0	0
1	48	0	61	22	39	0	0	0	0	1
0	51	0	96	90	75	1	1	1	3	2
0	55	1	2	4	2	0	0	0	0	0
0	59	1	0	2	0	0	0	0	0	0
0	58	0	71	67	45	1	1	1	3	2
0	44	0	5	0	15	0	0	1	1	0
0	62	0	70	54	28	1	1	1	3	2
0	24	1	4	0	1	0	0	0	0	0
0	30	0	41	41	37	1	0	1	2	2
0	52	0	48	52	#NULL!	1	0	1	2	2
0	19	1	1	1	0	0	1	0	1	0
0	44	0	83	46	51	1	0	0	1	2
0	20	0	7	4	0	0	0	0	0	0
0	59	0	7	3	0	0	0	0	0	0
0	49	0	54	74	35	1	0	0	1	2
0	65	0	61	56	34	1	1	0	2	2
0	63	0	74	43	44	1	0	1	2	2
0	39	0	60	82	45	1	0	1	2	2
0	60	0	86	85	46	1	1	1	3	2
0	51	0	40	78	32	1	1	1	3	2
0	67	0	70	75	24	1	1	1	3	2
1	27	1	1	0	8	0	0	0	0	0
1	40	0	0	4	0	0	0	0	0	0
1	40	1	0	3	0	0	0	0	0	0
1	26	0	10	5	4	0	0	0	0	0
1	26	0	1	16	0	0	0	0	0	0
1	42	0	1	8	9	0	0	0	0	0
1	59	0	0	7	11	1	1	1	3	0
1	58	0	18	5	18	0	0	1	1	0
1	52	0	20	12	0	0	0	0	0	1
1	44	0	0	5	0	0	0	0	0	0
1	54	0	0	0	2	0	0	0	0	0
1	54	0	2	7	8	0	0	0	0	0
1	28	0	12	13	5	0	0	0	0	0
1	55	0	0	3	1	0	0	0	0	0
1	71	0	52	45	51	1	1	1	3	2
1	#NULL!	1	0	1	0	0	0	0	0	0
1	#NULL!	0	0	3	0	0	0	0	0	0
1	27	0	0	7	2	0	0	0	0	0
0	28	0	11	14	11	1	0	0	1	0
0	57	0	74	85	66	1	1	1	3	2
0	35	1	13	6	10	0	0	1	1	0
0	22	0	4	11	0	0	0	0	0	0
0	23	0	10	3	4	0	0	0	0	0
0	56	0	4	0	0	0	0	0	0	0
1	64	0	1	2	0	0	0	0	0	0
0	23	1	2	3	2	0	0	0	0	0
0	29	0	17	8	8	1	0	0	1	0
0	20	0	15	10	5	0	0	0	0	0
0	34	1	0	0	0	0	0	0	0	0
1	56	0	0	0	1	0	0	0	0	0
1	57	1	6	8	1	0	0	0	0	0
0	40	0	15	15	13	0	0	1	1	0
0	61	1	10	13	10	0	0	0	0	0
1	51	0	2	8	0	0	0	0	0	0
0	53	0	76	88	77	1	1	1	3	2

## Sheet: Code Book
intnet	0= clincal participant 1= online participant
age	age in years
gender	1= male, 0=female
symp1	QEESI symptom Scale Score
chem1	QEESI Chemical Intolerance Scale
othrexpos1	QEESI Other Exposure Scale
breesi_chem	BREESI chemical item: 1= endorsed 0=not endorsed
breesi_drugs	BREESI drug item item
breesi_foods	BREESI chemical item
breesi	Sum of BREESI items 0-3 range
class	QEESI classification 0 = "Not Suggestive of CI, 1=Suggestive of CI, 2=Versy Suggestive of CI
